# Supplementary material for: Integrated metabolomic, nanoformulation, and network pharmacology approach reveals multifunctional bioactivities of an Ocimum sanctum nanoemulsion
Source: Front Bioeng Biotechnol. 2026 Mar 20;14:1731720. doi: 10.3389/fbioe.2026.1731720 (PMC13047145; doi:10.3389/fbioe.2026.1731720)
Supplement: Supplementary file 4 [file Table1.xlsx]

## Sheet: ADMET LAB3
Yellow highlighted cpds were selected QED> 0.6
Compound number	Compound_Name	smiles	MW	QED	Lipinski	Pfizer	GSK	GoldenTriangle	logP	hERG	hERG-10um	DILI	Ames	ROA	FDAMDD	SkinSen	Carcinogenicity	EC	EI	Respiratory	H-HT	Neurotoxicity-DI	Ototoxicity	Hematotoxicity	Nephrotoxicity-DI	Genotoxicity	RPMI-8226	A549	HEK293	NR-AhR	NR-AR	NR-AR-LBD	NR-Aromatase	NR-ER	NR-ER-LBD	NR-PPAR-gamma	SR-ARE	SR-ATAD5	SR-HSE	SR-MMP	SR-p53	molstr	NonBiodegradable	NonGenotoxic_Carcinogenicity	SureChEMBL	LD50_oral	Skin_Sensitization	Acute_Aquatic_Toxicity	FAF-Drugs4 Rule
1	trans Caffeic acid	O=C(O)/C=C/c1ccc(O)c(O)c1	180.04	0.472	0	0	0	1	1.18963	0.0377981	0.108501	0.690357	0.27381	0.0792484	0.303146	0.975502	0.17864	0.848323	0.998627	0.459408	0.682861	0.0512323	0.583436	0.0636274	0.12577	0.424979	0.00793055	0.0915602	0.0318504	0.282811	0.844505	0.506753	0.0336224	0.280142	0.0481967	0.865253	0.264966	0.0420505	0.0389496	0.068992	0.0484903	<?xml version='1.0' encoding='iso-8859-1'?><svg version='1.1' baseProfile='full' xmlns='http://www.w3.org/2000/svg' xmlns:rdkit='http://www.rdkit.org/xml' xmlns:xlink='http://www.w3.org/1999/xlink' xml:space='preserve'width='200px' height='200px' viewBox='0 0 200 200'><!-- END OF HEADER --><rect style='opacity:1.0;fill:none;stroke:none' width='200.0' height='200.0' x='0.0' y='0.0'> </rect><path c…	[(8,)]	[(1, 0, 3, 4)]	['-']	['-']	[(9, 8, 10, 11, 12, 5, 6, 7), (8,), (9, 8, 10, 11), (3, 4, 5), (5, 4, 3, 1), (7, 8, 9, 10, 11, 12, 5, 6), (7, 8, 9, 10, 11, 12, 5, 6)]	[(4, 3, 1, 0, 2), (4,)]	[(9, 8, 10, 11, 12, 5, 6, 7), (4, 3, 1), (9, 8, 7, 6, 5, 12, 10)]
2	1-O-Caffeoyl-?-D- glucopyranoside	[2H]/C(=C\C(=O)OC1O[C@H](CO)[C@@H](O)[C@H](O)[C@H]1O)c1ccc(O)c(O)c1	343.1	0.216	0	0	0	0	-0.239835	0.114824	0.714377	0.920839	0.499723	0.0235003	0.740723	0.999485	0.0829075	0.000499776	0.711583	0.00678994	0.816271	0.024578	0.991516	0.0332473	0.954732	0.953056	0.0194307	0.925407	0.419958	0.0649342	0.0758607	0.58659	0.00747175	0.223938	0.0375859	0.01607	0.436747	0.0169752	0.350837	0.0354263	0.463013	<?xml version='1.0' encoding='iso-8859-1'?><svg version='1.1' baseProfile='full' xmlns='http://www.w3.org/2000/svg' xmlns:rdkit='http://www.rdkit.org/xml' xmlns:xlink='http://www.w3.org/1999/xlink' xml:space='preserve'width='200px' height='200px' viewBox='0 0 200 200'><!-- END OF HEADER --><rect style='opacity:1.0;fill:none;stroke:none' width='200.0' height='200.0' x='0.0' y='0.0'> </rect><path c…	[(6, 7, 8), (20,)]	[(3, 4, 2, 1)]	['-']	['-']	[(6,), (1, 2, 3, 4, 5), (21, 20, 22, 23, 24, 17, 18, 19), (20,), (21, 20, 22, 23), (1, 2, 3), (17, 1, 2, 3), (19, 20, 21, 22, 23, 24, 17, 18), (19, 20, 21, 22, 23, 24, 17, 18)]	[(1, 2, 3, 4, 5, 6), (1, 2, 3, 4, 5), (6,), (10, 9, 8), (1,)]	[(21, 20, 22, 23, 24, 17, 18, 19), (1, 2, 3), (21, 20, 19, 18, 17, 24, 22)]
3	p-Coumaric acid	O=C(O)/C=C/c1ccc(O)cc1	164.05	0.651	0	0	0	1	1.44025	0.0486951	0.0604782	0.562382	0.219234	0.0627432	0.271227	0.783482	0.182531	0.827523	0.998567	0.48469	0.780272	0.27974	0.304794	0.0954976	0.325021	0.249409	0.0184513	0.013112	0.0556442	0.00443094	0.0229921	0.0260929	0.00242638	0.11563	0.00292832	0.146434	0.200909	0.000864437	0.00161485	0.0131786	0.00309881	<?xml version='1.0' encoding='iso-8859-1'?><svg version='1.1' baseProfile='full' xmlns='http://www.w3.org/2000/svg' xmlns:rdkit='http://www.rdkit.org/xml' xmlns:xlink='http://www.w3.org/1999/xlink' xml:space='preserve'width='200px' height='200px' viewBox='0 0 200 200'><!-- END OF HEADER --><rect style='opacity:1.0;fill:none;stroke:none' width='200.0' height='200.0' x='0.0' y='0.0'> </rect><path c…	['-']	[(1, 0, 3, 4)]	['-']	['-']	[(3, 4, 5), (5, 4, 3, 1)]	[(4, 3, 1, 0, 2), (4,)]	[(4, 3, 1), (9, 8, 7, 6, 5, 11, 10)]
4	1-Caffeoylglycerol	O=C(/C=C/c1ccc(O)c(O)c1)OCC(O)CO	254.08	0.335	0	0	0	0	0.378197	0.0484655	0.481018	0.11619	0.734353	0.0385827	0.304784	0.997673	0.33627	0.0225775	0.822553	0.0239496	0.329691	0.0439218	0.860586	0.0317622	0.159768	0.183345	0.0131341	0.26663	0.145334	0.0916006	0.229658	0.897098	0.102201	0.838916	0.388664	0.595336	0.84838	0.706551	0.516484	0.250995	0.764688	<?xml version='1.0' encoding='iso-8859-1'?><svg version='1.1' baseProfile='full' xmlns='http://www.w3.org/2000/svg' xmlns:rdkit='http://www.rdkit.org/xml' xmlns:xlink='http://www.w3.org/1999/xlink' xml:space='preserve'width='200px' height='200px' viewBox='0 0 200 200'><!-- END OF HEADER --><rect style='opacity:1.0;fill:none;stroke:none' width='200.0' height='200.0' x='0.0' y='0.0'> </rect><path c…	[(7,)]	[(1, 0, 2, 3)]	['-']	['-']	[(3, 2, 1, 0, 12), (8, 7, 9, 10, 11, 4, 5, 6), (7,), (8, 7, 9, 10), (2, 3, 4), (4, 3, 2, 1), (6, 7, 8, 9, 10, 11, 4, 5), (6, 7, 8, 9, 10, 11, 4, 5)]	[(3, 2, 1, 0, 12, 13), (3, 2, 1, 0, 12), (15, 14, 13), (3,)]	[(8, 7, 9, 10, 11, 4, 5, 6), (3, 2, 1), (8, 7, 6, 5, 4, 11, 9)]
5	Kaempferol 3-O-?-Rutinoside	C[C@@H]1O[C@@H](OC[C@H]2O[C@@H](Oc3c(-c4ccc(O)cc4)oc4cc(O)cc(O)c4c3=O)[C@H](O)[C@@H](O)[C@@H]2O)[C@H](O)[C@H](O)[C@H]1O	594.16	0.159	1	0	1	1	1.16039	0.011288	0.21006	0.914587	0.73364	0.0452925	0.148402	0.983965	0.0790518	3.09e-05	0.894723	0.0348673	0.462768	0.00202557	0.747546	0.0330504	0.235961	0.883618	0.162505	0.588526	0.6875	0.95221	0.461507	0.112764	0.687808	0.994663	0.86197	0.00582391	0.593436	0.153551	0.00976923	0.95279	0.853672	<?xml version='1.0' encoding='iso-8859-1'?><svg version='1.1' baseProfile='full' xmlns='http://www.w3.org/2000/svg' xmlns:rdkit='http://www.rdkit.org/xml' xmlns:xlink='http://www.w3.org/1999/xlink' xml:space='preserve'width='200px' height='200px' viewBox='0 0 200 200'><!-- END OF HEADER --><rect style='opacity:1.0;fill:none;stroke:none' width='200.0' height='200.0' x='0.0' y='0.0'> </rect><path c…	[(1, 2, 3), (22,)]	['-']	['-']	['-']	[(3,), (23, 22, 24, 25, 26, 27, 20, 21), (22,), (21, 22, 23, 24, 25, 26, 27, 20)]	[(1,), (31, 30, 8)]	[(16, 15, 14, 13, 12, 18, 17)]
6	Kaempferol-3-O- ?-D-galactoside	O=c1c(O[C@@H]2O[C@H](CO)[C@H](O)[C@H](O)[C@H]2O)c(-c2ccc(O)cc2)oc2cc(O)cc(O)c12	448.1	0.279	1	0	1	0	1.11818	0.0163835	0.16524	0.880264	0.925276	0.107234	0.300258	0.999198	0.468009	0.000492689	0.929843	0.152929	0.662832	0.0256014	0.530512	0.148185	0.128311	0.988655	0.0738524	0.825266	0.890611	0.78007	0.72418	0.27539	0.884919	0.988305	0.859941	0.0391445	0.711067	0.126675	0.106233	0.967202	0.826714	<?xml version='1.0' encoding='iso-8859-1'?><svg version='1.1' baseProfile='full' xmlns='http://www.w3.org/2000/svg' xmlns:rdkit='http://www.rdkit.org/xml' xmlns:xlink='http://www.w3.org/1999/xlink' xml:space='preserve'width='200px' height='200px' viewBox='0 0 200 200'><!-- END OF HEADER --><rect style='opacity:1.0;fill:none;stroke:none' width='200.0' height='200.0' x='0.0' y='0.0'> </rect><path c…	[(4, 5, 6), (26,)]	['-']	['-']	['-']	[(4,), (27, 26, 28, 29, 30, 31, 24, 25), (26,), (25, 26, 27, 28, 29, 30, 31, 24)]	[(4,), (8, 7, 6)]	[(20, 19, 18, 17, 16, 22, 21)]
7	Luteolin-4'-beta- D-glucoside	O=c1cc(-c2ccc(O[C@@H]3O[C@H](CO)[C@@H](O)[C@H](O)[C@H]3O)c(O)c2)oc2cc(O)cc(O)c12	448.1	0.279	1	0	1	0	1.01061	0.0179167	0.126165	0.935788	0.89596	0.0556159	0.198121	0.989654	0.404212	0.000163328	0.875442	0.0604128	0.574734	0.00108041	0.697142	0.0844235	0.138611	0.960974	0.0934614	0.424512	0.599135	0.803468	0.442692	0.13318	0.49969	0.935255	0.109577	0.016555	0.625831	0.0205841	0.10946	0.84295	0.519329	<?xml version='1.0' encoding='iso-8859-1'?><svg version='1.1' baseProfile='full' xmlns='http://www.w3.org/2000/svg' xmlns:rdkit='http://www.rdkit.org/xml' xmlns:xlink='http://www.w3.org/1999/xlink' xml:space='preserve'width='200px' height='200px' viewBox='0 0 200 200'><!-- END OF HEADER --><rect style='opacity:1.0;fill:none;stroke:none' width='200.0' height='200.0' x='0.0' y='0.0'> </rect><path c…	[(9, 10, 11), (26,)]	['-']	['-']	['-']	[(9,), (27, 26, 28, 29, 30, 31, 24, 25), (21, 20, 7, 8, 9, 6, 5, 4, 22), (26,), (6,), (6, 7, 8, 20, 21, 22, 4, 5), (25, 26, 27, 28, 29, 30, 31, 24)]	[(9,), (13, 12, 11)]	[(21, 20, 7, 6, 5, 4, 22)]
8	Kaempferol 7-O-?- D-glucopyranosyl (14)?-D- glucopyranoside	O=c1c(O[C@@H]2O[C@H](CO)[C@@H](O)[C@H](O)[C@H]2O)c(-c2ccc(O)cc2)oc2cc(O[C@@H]3O[C@H](CO)[C@@H](O)[C@H](O)[C@H]3O)cc(O)c12	610.15	0.13	1	0	1	1	0.443773	0.00513077	0.0239581	0.992227	0.968479	0.00240598	0.00512798	0.999897	0.113024	6.41e-09	0.0188747	0.000466399	0.800651	0.000351482	0.990099	0.145033	0.734595	0.943229	0.0888678	0.357982	0.438008	0.231939	0.530753	0.137921	0.64821	0.975905	0.217595	0.00013774	0.101427	0.000483191	0.00258819	0.257342	0.17838	<?xml version='1.0' encoding='iso-8859-1'?><svg version='1.1' baseProfile='full' xmlns='http://www.w3.org/2000/svg' xmlns:rdkit='http://www.rdkit.org/xml' xmlns:xlink='http://www.w3.org/1999/xlink' xml:space='preserve'width='200px' height='200px' viewBox='0 0 200 200'><!-- END OF HEADER --><rect style='opacity:1.0;fill:none;stroke:none' width='200.0' height='200.0' x='0.0' y='0.0'> </rect><path c…	[(4, 5, 6)]	['-']	['-']	['-']	[(4,), (41, 40, 39, 26, 27, 28, 25, 24, 42)]	[(4,), (8, 7, 6)]	[(20, 19, 18, 17, 16, 22, 21)]
9	Kaempferol-7-O- ?-L-rhamnoside	C[C@@H]1O[C@@H](Oc2cc(O)c3c(=O)c(O)c(-c4ccc(O)cc4)oc3c2)[C@H](O)[C@H](O)[C@H]1O	432.11	0.348	0	0	1	0	1.38606	0.040119	0.28863	0.972836	0.768777	0.154996	0.201253	0.919136	0.155352	0.000797726	0.918027	0.188981	0.465533	0.0073031	0.541532	0.105166	0.23398	0.899389	0.132716	0.628197	0.566435	0.919091	0.260513	0.121838	0.929628	0.99528	0.905708	0.19262	0.710132	0.55566	0.0500485	0.979241	0.881933	<?xml version='1.0' encoding='iso-8859-1'?><svg version='1.1' baseProfile='full' xmlns='http://www.w3.org/2000/svg' xmlns:rdkit='http://www.rdkit.org/xml' xmlns:xlink='http://www.w3.org/1999/xlink' xml:space='preserve'width='200px' height='200px' viewBox='0 0 200 200'><!-- END OF HEADER --><rect style='opacity:1.0;fill:none;stroke:none' width='200.0' height='200.0' x='0.0' y='0.0'> </rect><path c…	[(1, 2, 3), (7,)]	['-']	['-']	['-']	[(3,), (8, 7, 6, 5, 4, 3, 24, 23, 9), (8, 7, 9, 10, 12, 13)]	[(1,), (26, 25, 3)]	[(8, 7, 6, 5, 24, 23, 9)]
10	Quercetin-4'-O-?- D-galactoside	O=c1c(O)c(-c2ccc(O[C@@H]3O[C@H](CO)[C@@H](O)[C@H](O)[C@H]3O)c(O)c2)oc2cc(O)cc(O)c12	464.1	0.245	1	0	1	0	0.703421	0.0141171	0.103006	0.934868	0.870966	0.0530224	0.113359	0.986847	0.332801	0.000244975	0.853947	0.0459397	0.546447	0.000773273	0.735653	0.10002	0.15268	0.935529	0.0866758	0.359719	0.456769	0.711414	0.268008	0.120317	0.573535	0.94499	0.128673	0.0269778	0.475186	0.0281859	0.116015	0.843151	0.3958	<?xml version='1.0' encoding='iso-8859-1'?><svg version='1.1' baseProfile='full' xmlns='http://www.w3.org/2000/svg' xmlns:rdkit='http://www.rdkit.org/xml' xmlns:xlink='http://www.w3.org/1999/xlink' xml:space='preserve'width='200px' height='200px' viewBox='0 0 200 200'><!-- END OF HEADER --><rect style='opacity:1.0;fill:none;stroke:none' width='200.0' height='200.0' x='0.0' y='0.0'> </rect><path c…	[(10, 11, 12), (2,)]	['-']	['-']	['-']	[(10,), (28, 27, 29, 30, 31, 32, 25, 26), (22, 21, 8, 9, 10, 7, 6, 5, 23), (27,), (3, 2, 1, 32, 30, 31), (7,), (7, 8, 9, 21, 22, 23, 5, 6), (26, 27, 28, 29, 30, 31, 32, 25)]	[(10,), (14, 13, 12)]	[(22, 21, 8, 7, 6, 5, 23)]
11	Luteolin 3'- glucoside	O=c1cc(-c2ccc(O)c(O[C@@H]3O[C@H](CO)[C@@H](O)[C@H](O)[C@H]3O)c2)oc2cc(O)cc(O)c12	448.1	0.279	1	0	1	0	1.04697	0.0173045	0.133309	0.920907	0.899171	0.0530396	0.203003	0.992437	0.402826	0.000216918	0.867307	0.0539338	0.574487	0.00142388	0.677694	0.0785703	0.121015	0.967644	0.0758274	0.367716	0.606481	0.846673	0.4363	0.174287	0.600119	0.950986	0.18377	0.0231353	0.761922	0.0474386	0.0712201	0.887167	0.653177	<?xml version='1.0' encoding='iso-8859-1'?><svg version='1.1' baseProfile='full' xmlns='http://www.w3.org/2000/svg' xmlns:rdkit='http://www.rdkit.org/xml' xmlns:xlink='http://www.w3.org/1999/xlink' xml:space='preserve'width='200px' height='200px' viewBox='0 0 200 200'><!-- END OF HEADER --><rect style='opacity:1.0;fill:none;stroke:none' width='200.0' height='200.0' x='0.0' y='0.0'> </rect><path c…	[(11, 12, 13), (26,)]	['-']	['-']	['-']	[(11,), (27, 26, 28, 29, 30, 31, 24, 25), (8, 7, 9, 10, 11, 22, 4, 5, 6), (26,), (22,), (6, 7, 8, 9, 10, 22, 4, 5), (25, 26, 27, 28, 29, 30, 31, 24)]	[(11,), (15, 14, 13)]	[(8, 7, 6, 5, 4, 22, 9)]
12	Kaempferol	O=c1c(O)c(-c2ccc(O)cc2)oc2cc(O)cc(O)c12	286.05	0.546	0	0	0	0	1.96532	0.0692767	0.478422	0.702867	0.545969	0.487835	0.804589	0.621322	0.715984	0.575216	0.998204	0.712718	0.386179	0.0386686	0.0745181	0.0445797	0.0186293	0.977028	0.0395234	0.266624	0.762765	0.976458	0.618756	0.306737	0.964709	0.998216	0.988835	0.914314	0.981357	0.973538	0.588469	0.99942	0.984136	<?xml version='1.0' encoding='iso-8859-1'?><svg version='1.1' baseProfile='full' xmlns='http://www.w3.org/2000/svg' xmlns:rdkit='http://www.rdkit.org/xml' xmlns:xlink='http://www.w3.org/1999/xlink' xml:space='preserve'width='200px' height='200px' viewBox='0 0 200 200'><!-- END OF HEADER --><rect style='opacity:1.0;fill:none;stroke:none' width='200.0' height='200.0' x='0.0' y='0.0'> </rect><path c…	[(2,)]	['-']	['-']	['-']	[(16, 15, 17, 18, 19, 20, 13, 14), (15,), (3, 2, 1, 20, 18, 19), (14, 15, 16, 17, 18, 19, 20, 13)]	['-']	[(9, 8, 7, 6, 5, 11, 10)]
13	Luteolin 7-O- glucuronide	O=C(O)[C@H]1O[C@@H](Oc2cc(O)c3c(=O)cc(-c4ccc(O)c(O)c4)oc3c2)[C@H](O)[C@@H](O)[C@@H]1O	462.08	0.253	1	0	1	0	0.783272	0.00857663	0.088329	0.97895	0.626307	0.0897003	0.134539	0.993635	0.0346272	0.000272225	0.881923	0.0762127	0.322842	0.00036927	0.675673	0.0337343	0.221947	0.879463	0.063757	0.515087	0.162287	0.440275	0.000577633	0.000531274	0.0965889	0.0190923	0.00213429	0.0243358	0.352873	4.1e-05	0.00312964	0.0235697	0.320655	<?xml version='1.0' encoding='iso-8859-1'?><svg version='1.1' baseProfile='full' xmlns='http://www.w3.org/2000/svg' xmlns:rdkit='http://www.rdkit.org/xml' xmlns:xlink='http://www.w3.org/1999/xlink' xml:space='preserve'width='200px' height='200px' viewBox='0 0 200 200'><!-- END OF HEADER --><rect style='opacity:1.0;fill:none;stroke:none' width='200.0' height='200.0' x='0.0' y='0.0'> </rect><path c…	[(3, 4, 5), (19,)]	['-']	['-']	['-']	[(5,), (20, 19, 21, 22, 23, 16, 17, 18), (10, 9, 8, 7, 6, 5, 26, 25, 11), (19,), (20, 19, 21, 22), (18, 19, 20, 21, 22, 23, 16, 17), (18, 19, 20, 21, 22, 23, 16, 17)]	[(3,), (28, 27, 5)]	[(20, 19, 21, 22, 23, 16, 17, 18), (10, 9, 8, 7, 26, 25, 11)]
14	Querciturone	O=C(O)[C@H]1O[C@@H](Oc2c(-c3ccc(O)c(O)c3)oc3cc(O)cc(O)c3c2=O)[C@H](O)[C@@H](O)[C@@H]1O	478.07	0.223	1	0	1	0	0.776222	0.00372406	0.0704059	0.931383	0.529584	0.122576	0.202694	0.997851	0.0338091	0.000760112	0.955899	0.140474	0.360535	0.000785661	0.669845	0.0298075	0.109112	0.918143	0.0530457	0.652873	0.247465	0.791159	0.00178992	0.00103287	0.16983	0.0693066	0.0080546	0.0830263	0.505302	0.000229031	0.0162415	0.282084	0.526498	<?xml version='1.0' encoding='iso-8859-1'?><svg version='1.1' baseProfile='full' xmlns='http://www.w3.org/2000/svg' xmlns:rdkit='http://www.rdkit.org/xml' xmlns:xlink='http://www.w3.org/1999/xlink' xml:space='preserve'width='200px' height='200px' viewBox='0 0 200 200'><!-- END OF HEADER --><rect style='opacity:1.0;fill:none;stroke:none' width='200.0' height='200.0' x='0.0' y='0.0'> </rect><path c…	[(3, 4, 5), (12,)]	['-']	['-']	['-']	[(5,), (13, 12, 14, 15, 16, 9, 10, 11), (21, 20, 22, 23, 24, 25, 18, 19), (12,), (13, 12, 14, 15), (11, 12, 13, 14, 15, 16, 9, 10), (11, 12, 13, 14, 15, 16, 9, 10), (19, 20, 21, 22, 23, 24, 25, 18)]	[(3,), (29, 28, 5)]	[(13, 12, 14, 15, 16, 9, 10, 11), (13, 12, 11, 10, 9, 16, 14)]
15	Kaempferol 3- glucoside-7- rhamnoside	CC1OC(Oc2cc(O)c3c(=O)c(OC4OC(CO)C(O)C(O)C4O)c(-c4ccc(O)cc4)oc3c2)C(O)C(O)C1O	594.16	0.154	1	0	1	1	-0.602741	0.0389732	0.362735	0.839257	0.640686	0.257781	0.321885	0.086	0.159531	2.88e-09	0.0147757	0.0215267	0.51619	0.0418556	0.980174	0.0156257	0.0264302	0.669964	0.0640468	0.100231	0.851124	0.007797	0.244872	0.00114759	0.00116927	0.720655	0.0101759	5.78e-07	0.0674226	0.000116609	0.000119862	0.00825261	0.00626345	<?xml version='1.0' encoding='iso-8859-1'?><svg version='1.1' baseProfile='full' xmlns='http://www.w3.org/2000/svg' xmlns:rdkit='http://www.rdkit.org/xml' xmlns:xlink='http://www.w3.org/1999/xlink' xml:space='preserve'width='200px' height='200px' viewBox='0 0 200 200'><!-- END OF HEADER --><rect style='opacity:1.0;fill:none;stroke:none' width='200.0' height='200.0' x='0.0' y='0.0'> </rect><path c…	[(1, 2, 3)]	['-']	['-']	['-']	[(3,), (8, 7, 6, 5, 4, 3, 35, 34, 9)]	[(1,), (18, 17, 16)]	[(8, 7, 6, 5, 35, 34, 9)]
16	Kaempferol-7-O- ?-D-glucosideRutinoside	O=c1c(O)c(-c2ccc(O)cc2)oc2cc(O[C@@H]3O[C@H](CO)[C@@H](O)[C@H](O)[C@H]3O)cc(O)c12	448.1	0.279	1	0	1	0	0.795872	0.0196591	0.107646	0.972309	0.876658	0.0412823	0.0659847	0.987073	0.370282	4.5e-05	0.637632	0.0253305	0.598514	0.00197099	0.784248	0.12239	0.303384	0.93429	0.0664919	0.277312	0.463054	0.675706	0.432024	0.133693	0.88466	0.991845	0.829372	0.0188778	0.665894	0.107474	0.0282826	0.915127	0.747949	<?xml version='1.0' encoding='iso-8859-1'?><svg version='1.1' baseProfile='full' xmlns='http://www.w3.org/2000/svg' xmlns:rdkit='http://www.rdkit.org/xml' xmlns:xlink='http://www.w3.org/1999/xlink' xml:space='preserve'width='200px' height='200px' viewBox='0 0 200 200'><!-- END OF HEADER --><rect style='opacity:1.0;fill:none;stroke:none' width='200.0' height='200.0' x='0.0' y='0.0'> </rect><path c…	[(17, 18, 19), (2,)]	['-']	['-']	['-']	[(17,), (30, 29, 28, 15, 16, 17, 14, 13, 31), (3, 2, 1, 31, 29, 30)]	[(17,), (21, 20, 19)]	[(9, 8, 7, 6, 5, 11, 10)]
17	Apigenin 7-O- beta-D- glucopyranoside	O=c1cc(-c2ccc(O)cc2)oc2cc(O[C@@H]3O[C@H](CO)[C@H](O)[C@@H](O)[C@H]3O)cc(O)c12	432.11	0.331	0	0	1	0	1.19611	0.0268673	0.152932	0.939688	0.917529	0.0606688	0.109537	0.991315	0.454416	2.85e-05	0.581581	0.0456774	0.626194	0.00500905	0.75038	0.182583	0.374159	0.87515	0.0909536	0.464339	0.616299	0.732332	0.597622	0.145182	0.888007	0.993135	0.890167	0.0137954	0.880066	0.334196	0.0197402	0.88243	0.92896	<?xml version='1.0' encoding='iso-8859-1'?><svg version='1.1' baseProfile='full' xmlns='http://www.w3.org/2000/svg' xmlns:rdkit='http://www.rdkit.org/xml' xmlns:xlink='http://www.w3.org/1999/xlink' xml:space='preserve'width='200px' height='200px' viewBox='0 0 200 200'><!-- END OF HEADER --><rect style='opacity:1.0;fill:none;stroke:none' width='200.0' height='200.0' x='0.0' y='0.0'> </rect><path c…	[(16, 17, 18)]	['-']	['-']	['-']	[(16,), (29, 28, 27, 14, 15, 16, 13, 12, 30)]	[(16,), (20, 19, 18)]	[(8, 7, 6, 5, 4, 10, 9)]
18	Apigenin-4'-O- glucuronide	O=C(O)C1O[C@@H](Oc2ccc(-c3cc(=O)c4c(O)cc(O)cc4o3)cc2)C(O)C(O)[C@H]1O	446.08	0.32	1	0	1	0	1.00921	0.0364744	0.123038	0.950548	0.57516	0.347328	0.626568	0.0688126	0.191197	6.21e-05	0.803635	0.249497	0.410771	0.0106612	0.704018	0.0265335	0.18503	0.967741	0.045573	0.0703137	0.415862	0.710831	0.0120721	0.00124644	0.158607	0.507706	0.0074616	0.106869	0.355459	0.0014581	0.015084	0.313259	0.21735	<?xml version='1.0' encoding='iso-8859-1'?><svg version='1.1' baseProfile='full' xmlns='http://www.w3.org/2000/svg' xmlns:rdkit='http://www.rdkit.org/xml' xmlns:xlink='http://www.w3.org/1999/xlink' xml:space='preserve'width='200px' height='200px' viewBox='0 0 200 200'><!-- END OF HEADER --><rect style='opacity:1.0;fill:none;stroke:none' width='200.0' height='200.0' x='0.0' y='0.0'> </rect><path c…	[(3, 4, 5), (16,)]	['-']	['-']	['-']	[(5,), (17, 16, 18, 19, 20, 21, 22, 15), (16,), (15, 16, 17, 18, 19, 20, 21, 22)]	[(3,), (27, 26, 5)]	[(17, 16, 15, 22, 21, 19, 18)]
19	Apigenin	O=c1cc(-c2ccc(O)cc2)oc2cc(O)cc(O)c12	270.05	0.632	0	0	0	0	2.98092	0.0997822	0.545205	0.742901	0.617563	0.520314	0.882218	0.64518	0.793352	0.37074	0.998086	0.777349	0.435063	0.0605966	0.0678243	0.0431824	0.0214113	0.987231	0.0452927	0.322697	0.854674	0.991552	0.869092	0.31268	0.971729	0.99918	0.995652	0.858945	0.995984	0.992601	0.559584	0.999733	0.994829	<?xml version='1.0' encoding='iso-8859-1'?><svg version='1.1' baseProfile='full' xmlns='http://www.w3.org/2000/svg' xmlns:rdkit='http://www.rdkit.org/xml' xmlns:xlink='http://www.w3.org/1999/xlink' xml:space='preserve'width='200px' height='200px' viewBox='0 0 200 200'><!-- END OF HEADER --><rect style='opacity:1.0;fill:none;stroke:none' width='200.0' height='200.0' x='0.0' y='0.0'> </rect><path c…	[(14,)]	['-']	['-']	['-']	[(15, 14, 16, 17, 18, 19, 12, 13), (14,), (13, 14, 15, 16, 17, 18, 19, 12)]	['-']	[(8, 7, 6, 5, 4, 10, 9)]
20	Luteolin-7-O-(6??-methyl ester)-?-D-glucuronide	COC(=O)[C@H]1O[C@@H](Oc2cc(O)c3c(=O)cc(-c4ccc(O)c(O)c4)oc3c2)[C@H](O)[C@@H](O)[C@@H]1O	476.1	0.217	1	0	1	0	0.853098	0.0296731	0.381856	0.987697	0.798614	0.105161	0.297348	0.985255	0.0811997	0.000355903	0.915008	0.0835228	0.333822	0.0011876	0.452662	0.0475932	0.198707	0.935467	0.0690857	0.597516	0.392514	0.727741	0.00616888	0.00290815	0.153793	0.038452	0.0111492	2.6e-05	0.105226	0.00137381	0.020178	0.0556896	0.179418	<?xml version='1.0' encoding='iso-8859-1'?><svg version='1.1' baseProfile='full' xmlns='http://www.w3.org/2000/svg' xmlns:rdkit='http://www.rdkit.org/xml' xmlns:xlink='http://www.w3.org/1999/xlink' xml:space='preserve'width='200px' height='200px' viewBox='0 0 200 200'><!-- END OF HEADER --><rect style='opacity:1.0;fill:none;stroke:none' width='200.0' height='200.0' x='0.0' y='0.0'> </rect><path c…	[(4, 5, 6), (20,)]	['-']	['-']	['-']	[(6,), (21, 20, 22, 23, 24, 17, 18, 19), (11, 10, 9, 8, 7, 6, 27, 26, 12), (20,), (21, 20, 22, 23), (19, 20, 21, 22, 23, 24, 17, 18), (19, 20, 21, 22, 23, 24, 17, 18)]	[(4,), (29, 28, 6)]	[(21, 20, 22, 23, 24, 17, 18, 19), (11, 10, 9, 8, 27, 26, 12)]
21	Kaempferol-7-O-?-D-glucoside	O=c1c(O)c(-c2ccc(O)cc2)oc2cc(O[C@@H]3O[C@H](CO)[C@@H](O)[C@H](O)[C@H]3O)cc(O)c12	448.1	0.279	1	0	1	0	0.795872	0.0196591	0.107646	0.972309	0.876658	0.0412823	0.0659847	0.987073	0.370282	4.5e-05	0.637632	0.0253305	0.598514	0.00197099	0.784248	0.12239	0.303384	0.93429	0.0664919	0.277312	0.463054	0.675706	0.432024	0.133693	0.88466	0.991845	0.829372	0.0188778	0.665894	0.107474	0.0282826	0.915127	0.747949	<?xml version='1.0' encoding='iso-8859-1'?><svg version='1.1' baseProfile='full' xmlns='http://www.w3.org/2000/svg' xmlns:rdkit='http://www.rdkit.org/xml' xmlns:xlink='http://www.w3.org/1999/xlink' xml:space='preserve'width='200px' height='200px' viewBox='0 0 200 200'><!-- END OF HEADER --><rect style='opacity:1.0;fill:none;stroke:none' width='200.0' height='200.0' x='0.0' y='0.0'> </rect><path c…	[(17, 18, 19), (2,)]	['-']	['-']	['-']	[(17,), (30, 29, 28, 15, 16, 17, 14, 13, 31), (3, 2, 1, 31, 29, 30)]	[(17,), (21, 20, 19)]	[(9, 8, 7, 6, 5, 11, 10)]
22	Rosmarinic acid	O=C(/C=C/c1ccc(O)c(O)c1)O[C@H](Cc1ccc(O)c(O)c1)C(=O)O	360.08	0.298	0	0	0	0	2.00489	0.0560845	0.269882	0.960713	0.548782	0.311584	0.924204	0.999896	0.0721771	0.0137814	0.96032	0.239799	0.699077	0.0550875	0.903056	0.0403909	0.488477	0.997018	0.00625222	0.690822	0.0655639	0.0133442	0.301373	0.601602	0.0191281	0.00943333	0.00277509	0.367816	0.152303	0.00128222	0.00072138	0.00973596	0.0428564	<?xml version='1.0' encoding='iso-8859-1'?><svg version='1.1' baseProfile='full' xmlns='http://www.w3.org/2000/svg' xmlns:rdkit='http://www.rdkit.org/xml' xmlns:xlink='http://www.w3.org/1999/xlink' xml:space='preserve'width='200px' height='200px' viewBox='0 0 200 200'><!-- END OF HEADER --><rect style='opacity:1.0;fill:none;stroke:none' width='200.0' height='200.0' x='0.0' y='0.0'> </rect><path c…	[(7,)]	[(1, 0, 2, 3)]	['-']	['-']	[(3, 2, 1, 0, 12), (8, 7, 9, 10, 11, 4, 5, 6), (7,), (8, 7, 9, 10), (2, 3, 4), (4, 3, 2, 1), (6, 7, 8, 9, 10, 11, 4, 5), (6, 7, 8, 9, 10, 11, 4, 5)]	[(3, 2, 1, 0, 12, 13), (3, 2, 1, 0, 12), (3,)]	[(8, 7, 9, 10, 11, 4, 5, 6), (3, 2, 1), (8, 7, 6, 5, 4, 11, 9)]
23	cis-Ferulic acid	COc1cc(/C=C\C(=O)O)ccc1O	194.06	0.715	0	0	0	1	1.45283	0.069988	0.143694	0.19875	0.328239	0.141239	0.118494	0.965913	0.114948	0.973783	0.99822	0.631206	0.625557	0.350709	0.369858	0.0659225	0.519482	0.0305142	0.034314	0.0509399	0.0455353	0.0263137	0.0255569	0.00898523	0.00251477	0.033827	0.0014308	0.0265836	0.604601	0.00138394	0.0259446	0.0125151	0.00663894	<?xml version='1.0' encoding='iso-8859-1'?><svg version='1.1' baseProfile='full' xmlns='http://www.w3.org/2000/svg' xmlns:rdkit='http://www.rdkit.org/xml' xmlns:xlink='http://www.w3.org/1999/xlink' xml:space='preserve'width='200px' height='200px' viewBox='0 0 200 200'><!-- END OF HEADER --><rect style='opacity:1.0;fill:none;stroke:none' width='200.0' height='200.0' x='0.0' y='0.0'> </rect><path c…	['-']	[(7, 8, 6, 5)]	['-']	['-']	[(13, 12, 2, 1, 0, 3, 4, 10, 11), (3,), (5, 6, 7), (4, 5, 6, 7), (3, 2, 1, 12, 13, 11, 10, 4), (12, 13, 2, 1, 0, 3, 4, 10, 11)]	[(5, 6, 7, 8, 9), (5,)]	[(5, 6, 7), (13, 12, 11, 10, 4, 3, 2)]
24	Quercilicoside A	CC1CCC2(C(=O)OC3OC(CO)C(O)C(O)C3O)CCC3(C)C(=CCC4C5(C)CC(O)C(O)C(C)(CO)C5CCC43C)C2C1(C)O	666.4	0.16	1	0	1	1	1.52548	0.0186822	0.180438	0.0283493	0.208834	0.0414924	0.20097	0.328504	0.136042	1.51e-08	0.000558729	0.0118501	0.428114	0.0688931	0.997429	0.0473816	0.117433	0.00730425	0.0450519	0.0308412	0.336303	1.98e-09	0.000108241	1.7e-09	6.47e-08	0.00130349	1.43e-05	3.2e-11	5.87e-05	8.67e-09	7.61e-06	9.76e-06	2.94e-08	<?xml version='1.0' encoding='iso-8859-1'?><svg version='1.1' baseProfile='full' xmlns='http://www.w3.org/2000/svg' xmlns:rdkit='http://www.rdkit.org/xml' xmlns:xlink='http://www.w3.org/1999/xlink' xml:space='preserve'width='200px' height='200px' viewBox='0 0 200 200'><!-- END OF HEADER --><rect style='opacity:1.0;fill:none;stroke:none' width='200.0' height='200.0' x='0.0' y='0.0'> </rect><path c…	[(8, 9, 10)]	['-']	['-']	['-']	[(8,)]	[(8,), (12, 11, 10)]	['-']
25	Kaempferol-3- O-6'-trans- coumaroyl-?-D- glucoside	O=C(/C=C\c1ccc(O)cc1)OC[C@H]1O[C@@H](Oc2c(-c3ccc(O)cc3)oc3cc(O)cc(O)c3c2=O)[C@H](O)[C@@H](O)[C@@H]1O	594.14	0.12	1	0	1	1	1.8668	0.0869959	0.611982	0.45173	0.537783	0.0560607	0.604932	0.999839	0.0125323	0.00010952	0.969987	0.131135	0.50747	0.0218709	0.215718	0.00155618	0.0729881	0.824663	0.096678	0.977306	0.964984	0.87174	0.145395	0.371465	0.787871	0.999181	0.997128	0.222388	0.999613	0.982814	0.751179	0.99946	0.999806	<?xml version='1.0' encoding='iso-8859-1'?><svg version='1.1' baseProfile='full' xmlns='http://www.w3.org/2000/svg' xmlns:rdkit='http://www.rdkit.org/xml' xmlns:xlink='http://www.w3.org/1999/xlink' xml:space='preserve'width='200px' height='200px' viewBox='0 0 200 200'><!-- END OF HEADER --><rect style='opacity:1.0;fill:none;stroke:none' width='200.0' height='200.0' x='0.0' y='0.0'> </rect><path c…	[(13, 14, 15), (29,)]	[(1, 0, 2, 3)]	['-']	['-']	[(15,), (3, 2, 1, 0, 11), (30, 29, 31, 32, 33, 34, 27, 28), (29,), (2, 3, 4), (4, 3, 2, 1), (28, 29, 30, 31, 32, 33, 34, 27)]	[(3, 2, 1, 0, 11, 12), (3, 2, 1, 0, 11), (13,), (38, 37, 15), (3,)]	[(3, 2, 1), (8, 7, 6, 5, 4, 10, 9)]
26	Casticin	COc1ccc(-c2oc3cc(OC)c(OC)c(O)c3c(=O)c2OC)cc1O	374.1	0.702	0	0	0	0	2.25869	0.090959	0.496653	0.694427	0.445748	0.36717	0.421228	0.651769	0.756152	0.536513	0.973046	0.660736	0.440198	0.252805	0.176777	0.296348	0.176445	0.25521	0.109739	0.163833	0.30771	0.9911	0.243921	0.0729053	0.391906	0.485443	0.0265438	0.0172591	0.640506	0.584566	0.793829	0.988227	0.925937	<?xml version='1.0' encoding='iso-8859-1'?><svg version='1.1' baseProfile='full' xmlns='http://www.w3.org/2000/svg' xmlns:rdkit='http://www.rdkit.org/xml' xmlns:xlink='http://www.w3.org/1999/xlink' xml:space='preserve'width='200px' height='200px' viewBox='0 0 200 200'><!-- END OF HEADER --><rect style='opacity:1.0;fill:none;stroke:none' width='200.0' height='200.0' x='0.0' y='0.0'> </rect><path c…	['-']	['-']	['-']	['-']	[(17, 16, 13, 10, 11, 12, 9, 8, 18), (17, 16, 13, 14, 15, 10, 9, 8, 18), (3,), (3, 2, 1, 25, 26, 24, 5, 4), (16, 17, 13, 14, 15, 10, 9, 8, 18)]	['-']	[(17, 16, 13, 10, 9, 8, 18)]
27	6'-O- Caffeoylerigerosid	O=C(C=Cc1ccc(O)c(O)c1)OCC1OC(Oc2coccc2=O)C(O)C(O)C1O	436.1	0.224	0	0	1	0	-0.0557818	0.106207	0.574384	0.752644	0.82004	0.502191	0.873456	0.917778	0.37402	7.08e-06	0.215213	0.113067	0.318489	0.0921204	0.857667	0.0159478	0.100705	0.882298	0.063467	0.339018	0.610219	0.393082	0.120463	0.163657	0.153164	0.363373	0.125142	0.029958	0.75713	0.382986	0.59616	0.145933	0.919613	<?xml version='1.0' encoding='iso-8859-1'?><svg version='1.1' baseProfile='full' xmlns='http://www.w3.org/2000/svg' xmlns:rdkit='http://www.rdkit.org/xml' xmlns:xlink='http://www.w3.org/1999/xlink' xml:space='preserve'width='200px' height='200px' viewBox='0 0 200 200'><!-- END OF HEADER --><rect style='opacity:1.0;fill:none;stroke:none' width='200.0' height='200.0' x='0.0' y='0.0'> </rect><path c…	[(14, 15, 16), (7,)]	[(1, 0, 2, 3)]	['-']	['-']	[(16,), (3, 2, 1, 0, 12), (8, 7, 9, 10, 11, 4, 5, 6), (7,), (8, 7, 9, 10), (2, 3, 4), (4, 3, 2, 1), (6, 7, 8, 9, 10, 11, 4, 5), (6, 7, 8, 9, 10, 11, 4, 5)]	[(3, 2, 1, 0, 12, 13), (3, 2, 1, 0, 12), (14,), (26, 25, 16), (3,)]	[(8, 7, 9, 10, 11, 4, 5, 6), (3, 2, 1), (8, 7, 6, 5, 4, 11, 9)]
28	Luteolin	O=c1cc(-c2ccc(O)c(O)c2)oc2cc(O)cc(O)c12	286.05	0.511	0	0	0	0	2.24715	0.068802	0.609982	0.796038	0.649526	0.509989	0.88046	0.928563	0.689341	0.464422	0.998498	0.729025	0.367101	0.0115885	0.153195	0.0285426	0.00991747	0.985828	0.0248468	0.668534	0.693692	0.98452	0.610888	0.364531	0.726713	0.91056	0.889781	0.56927	0.974254	0.376996	0.910438	0.993611	0.873787	<?xml version='1.0' encoding='iso-8859-1'?><svg version='1.1' baseProfile='full' xmlns='http://www.w3.org/2000/svg' xmlns:rdkit='http://www.rdkit.org/xml' xmlns:xlink='http://www.w3.org/1999/xlink' xml:space='preserve'width='200px' height='200px' viewBox='0 0 200 200'><!-- END OF HEADER --><rect style='opacity:1.0;fill:none;stroke:none' width='200.0' height='200.0' x='0.0' y='0.0'> </rect><path c…	[(7,)]	['-']	['-']	['-']	[(8, 7, 9, 10, 11, 4, 5, 6), (16, 15, 17, 18, 19, 20, 13, 14), (7,), (8, 7, 9, 10), (6, 7, 8, 9, 10, 11, 4, 5), (6, 7, 8, 9, 10, 11, 4, 5), (14, 15, 16, 17, 18, 19, 20, 13)]	['-']	[(8, 7, 9, 10, 11, 4, 5, 6), (8, 7, 6, 5, 4, 11, 9)]
29	Quercetin 3'- methyl ether	COc1c(-c2ccc(O)c(O)c2)oc2cc(O)cc(O)c2c1=O	316.06	0.535	0	0	0	0	2.09758	0.0554536	0.578417	0.757392	0.584311	0.466598	0.781597	0.912096	0.669658	0.541423	0.996962	0.662444	0.347948	0.0128515	0.175447	0.0377843	0.01283	0.976529	0.025826	0.596548	0.587275	0.989059	0.516106	0.351141	0.84362	0.919913	0.855668	0.35755	0.948628	0.47345	0.910527	0.99407	0.886774	<?xml version='1.0' encoding='iso-8859-1'?><svg version='1.1' baseProfile='full' xmlns='http://www.w3.org/2000/svg' xmlns:rdkit='http://www.rdkit.org/xml' xmlns:xlink='http://www.w3.org/1999/xlink' xml:space='preserve'width='200px' height='200px' viewBox='0 0 200 200'><!-- END OF HEADER --><rect style='opacity:1.0;fill:none;stroke:none' width='200.0' height='200.0' x='0.0' y='0.0'> </rect><path c…	[(7,)]	['-']	['-']	['-']	[(8, 7, 9, 10, 11, 4, 5, 6), (16, 15, 17, 18, 19, 20, 13, 14), (7,), (8, 7, 9, 10), (6, 7, 8, 9, 10, 11, 4, 5), (6, 7, 8, 9, 10, 11, 4, 5), (14, 15, 16, 17, 18, 19, 20, 13)]	['-']	[(8, 7, 9, 10, 11, 4, 5, 6), (8, 7, 6, 5, 4, 11, 9)]
30	Quercetagetin 3,4'-Dimethyl Ether	COc1ccc(-c2oc3cc(O)cc(O)c3c(=O)c2OC)cc1O	330.07	0.677	0	0	0	0	2.46271	0.0653115	0.4953	0.697796	0.572231	0.426478	0.714195	0.638801	0.754962	0.595631	0.995599	0.780674	0.400273	0.0576047	0.0918701	0.0932065	0.0489032	0.885652	0.0805175	0.263261	0.602261	0.992811	0.367263	0.0754685	0.703087	0.901296	0.288664	0.144564	0.901707	0.599618	0.838209	0.996413	0.917254	<?xml version='1.0' encoding='iso-8859-1'?><svg version='1.1' baseProfile='full' xmlns='http://www.w3.org/2000/svg' xmlns:rdkit='http://www.rdkit.org/xml' xmlns:xlink='http://www.w3.org/1999/xlink' xml:space='preserve'width='200px' height='200px' viewBox='0 0 200 200'><!-- END OF HEADER --><rect style='opacity:1.0;fill:none;stroke:none' width='200.0' height='200.0' x='0.0' y='0.0'> </rect><path c…	[(10,)]	['-']	['-']	['-']	[(11, 10, 12, 13, 14, 15, 8, 9), (23, 22, 2, 1, 0, 3, 4, 5, 21), (10,), (3,), (3, 2, 1, 22, 23, 21, 5, 4), (9, 10, 11, 12, 13, 14, 15, 8), (22, 23, 2, 1, 0, 3, 4, 5, 21)]	['-']	[(11, 10, 9, 8, 15, 13, 12)]
32	Ombuin	COc1cc(O)c2c(=O)c(O)c(-c3ccc(OC)c(O)c3)oc2c1	330.07	0.677	0	0	0	0	2.02729	0.0842843	0.450263	0.876546	0.586274	0.439534	0.592208	0.462387	0.733239	0.482502	0.992084	0.78667	0.409502	0.0672655	0.122964	0.197299	0.0961024	0.551866	0.0804408	0.210238	0.358493	0.979772	0.225472	0.130456	0.360527	0.85106	0.122733	0.39272	0.791763	0.709534	0.85664	0.9865	0.895223	<?xml version='1.0' encoding='iso-8859-1'?><svg version='1.1' baseProfile='full' xmlns='http://www.w3.org/2000/svg' xmlns:rdkit='http://www.rdkit.org/xml' xmlns:xlink='http://www.w3.org/1999/xlink' xml:space='preserve'width='200px' height='200px' viewBox='0 0 200 200'><!-- END OF HEADER --><rect style='opacity:1.0;fill:none;stroke:none' width='200.0' height='200.0' x='0.0' y='0.0'> </rect><path c…	[(4,)]	['-']	['-']	['-']	[(5, 4, 3, 2, 1, 0, 23, 22, 6), (19, 18, 15, 16, 17, 14, 13, 12, 20), (5, 4, 6, 7, 9, 10), (14,), (14, 15, 16, 18, 19, 20, 12, 13), (18, 19, 15, 16, 17, 14, 13, 12, 20)]	['-']	[(5, 4, 3, 2, 23, 22, 6)]
33	Kaempferide	COc1ccc(-c2oc3cc(O)cc(O)c3c(=O)c2O)cc1	300.06	0.672	0	0	0	0	2.5013	0.0992818	0.459675	0.896943	0.651885	0.451162	0.76092	0.389924	0.780435	0.488028	0.995803	0.81454	0.400738	0.0555905	0.0914038	0.111987	0.058217	0.909583	0.0628785	0.224301	0.598694	0.972232	0.486089	0.255165	0.700054	0.960849	0.54862	0.670566	0.897352	0.78129	0.745222	0.988845	0.881038	<?xml version='1.0' encoding='iso-8859-1'?><svg version='1.1' baseProfile='full' xmlns='http://www.w3.org/2000/svg' xmlns:rdkit='http://www.rdkit.org/xml' xmlns:xlink='http://www.w3.org/1999/xlink' xml:space='preserve'width='200px' height='200px' viewBox='0 0 200 200'><!-- END OF HEADER --><rect style='opacity:1.0;fill:none;stroke:none' width='200.0' height='200.0' x='0.0' y='0.0'> </rect><path c…	[(10,)]	['-']	['-']	['-']	[(11, 10, 12, 13, 14, 15, 8, 9), (10,), (14, 13, 15, 16, 18, 19), (9, 10, 11, 12, 13, 14, 15, 8)]	['-']	[(11, 10, 9, 8, 15, 13, 12)]
35	3-Epioleanolic acid	CC1(C)CC[C@]2(C(=O)O)CC[C@]3(C)C(=CC[C@@H]4[C@@]5(C)CC[C@@H](O)C(C)(C)[C@@H]5CC[C@]43C)[C@@H]2C1	456.36	0.409	0	1	1	0	4.13978	0.019272	0.0460215	0.335193	0.20012	0.290298	0.446947	0.78863	0.889388	0.037148	0.659268	0.896425	0.628735	0.018036	0.656425	0.365959	0.836468	0.353791	0.0399802	0.0595171	0.0951552	0.00109837	0.0266867	0.000100538	0.00706118	0.0652047	0.0879744	0.161257	0.519028	0.0389705	0.67503	0.657652	0.0757817	<?xml version='1.0' encoding='iso-8859-1'?><svg version='1.1' baseProfile='full' xmlns='http://www.w3.org/2000/svg' xmlns:rdkit='http://www.rdkit.org/xml' xmlns:xlink='http://www.w3.org/1999/xlink' xml:space='preserve'width='200px' height='200px' viewBox='0 0 200 200'><!-- END OF HEADER --><rect style='opacity:1.0;fill:none;stroke:none' width='200.0' height='200.0' x='0.0' y='0.0'> </rect><path c…	['-']	['-']	['-']	['-']	['-']	[(22, 21, 20)]	['-']
36	Luteolin-4'-beta- D-glucoside	O=c1cc(-c2ccc(O[C@@H]3O[C@H](CO)[C@@H](O)[C@H](O)[C@H]3O)c(O)c2)oc2cc(O)cc(O)c12	448.1	0.279	1	0	1	0	1.01061	0.0179167	0.126165	0.935788	0.89596	0.0556159	0.198121	0.989654	0.404212	0.000163328	0.875442	0.0604128	0.574734	0.00108041	0.697142	0.0844235	0.138611	0.960974	0.0934614	0.424512	0.599135	0.803468	0.442692	0.13318	0.49969	0.935255	0.109577	0.016555	0.625831	0.0205841	0.10946	0.84295	0.519329	<?xml version='1.0' encoding='iso-8859-1'?><svg version='1.1' baseProfile='full' xmlns='http://www.w3.org/2000/svg' xmlns:rdkit='http://www.rdkit.org/xml' xmlns:xlink='http://www.w3.org/1999/xlink' xml:space='preserve'width='200px' height='200px' viewBox='0 0 200 200'><!-- END OF HEADER --><rect style='opacity:1.0;fill:none;stroke:none' width='200.0' height='200.0' x='0.0' y='0.0'> </rect><path c…	[(9, 10, 11), (26,)]	['-']	['-']	['-']	[(9,), (27, 26, 28, 29, 30, 31, 24, 25), (21, 20, 7, 8, 9, 6, 5, 4, 22), (26,), (6,), (6, 7, 8, 20, 21, 22, 4, 5), (25, 26, 27, 28, 29, 30, 31, 24)]	[(9,), (13, 12, 11)]	[(21, 20, 7, 6, 5, 4, 22)]
37	Rosmarinic acid	O=C(/C=C/c1ccc(O)c(O)c1)O[C@H](Cc1ccc(O)c(O)c1)C(=O)O	360.08	0.298	0	0	0	0	2.00489	0.0560845	0.269882	0.960713	0.548782	0.311584	0.924204	0.999896	0.0721771	0.0137814	0.96032	0.239799	0.699077	0.0550875	0.903056	0.0403909	0.488477	0.997018	0.00625222	0.690822	0.0655639	0.0133442	0.301373	0.601602	0.0191281	0.00943333	0.00277509	0.367816	0.152303	0.00128222	0.00072138	0.00973596	0.0428564	<?xml version='1.0' encoding='iso-8859-1'?><svg version='1.1' baseProfile='full' xmlns='http://www.w3.org/2000/svg' xmlns:rdkit='http://www.rdkit.org/xml' xmlns:xlink='http://www.w3.org/1999/xlink' xml:space='preserve'width='200px' height='200px' viewBox='0 0 200 200'><!-- END OF HEADER --><rect style='opacity:1.0;fill:none;stroke:none' width='200.0' height='200.0' x='0.0' y='0.0'> </rect><path c…	[(7,)]	[(1, 0, 2, 3)]	['-']	['-']	[(3, 2, 1, 0, 12), (8, 7, 9, 10, 11, 4, 5, 6), (7,), (8, 7, 9, 10), (2, 3, 4), (4, 3, 2, 1), (6, 7, 8, 9, 10, 11, 4, 5), (6, 7, 8, 9, 10, 11, 4, 5)]	[(3, 2, 1, 0, 12, 13), (3, 2, 1, 0, 12), (3,)]	[(8, 7, 9, 10, 11, 4, 5, 6), (3, 2, 1), (8, 7, 6, 5, 4, 11, 9)]
38	e Luteolin	O=c1cc(-c2ccc(O)c(O)c2)oc2cc(O)cc(O)c12	286.05	0.511	0	0	0	0	2.24715	0.068802	0.609982	0.796038	0.649526	0.509989	0.88046	0.928563	0.689341	0.464422	0.998498	0.729025	0.367101	0.0115885	0.153195	0.0285426	0.00991747	0.985828	0.0248468	0.668534	0.693692	0.98452	0.610888	0.364531	0.726713	0.91056	0.889781	0.56927	0.974254	0.376996	0.910438	0.993611	0.873787	<?xml version='1.0' encoding='iso-8859-1'?><svg version='1.1' baseProfile='full' xmlns='http://www.w3.org/2000/svg' xmlns:rdkit='http://www.rdkit.org/xml' xmlns:xlink='http://www.w3.org/1999/xlink' xml:space='preserve'width='200px' height='200px' viewBox='0 0 200 200'><!-- END OF HEADER --><rect style='opacity:1.0;fill:none;stroke:none' width='200.0' height='200.0' x='0.0' y='0.0'> </rect><path c…	[(7,)]	['-']	['-']	['-']	[(8, 7, 9, 10, 11, 4, 5, 6), (16, 15, 17, 18, 19, 20, 13, 14), (7,), (8, 7, 9, 10), (6, 7, 8, 9, 10, 11, 4, 5), (6, 7, 8, 9, 10, 11, 4, 5), (14, 15, 16, 17, 18, 19, 20, 13)]	['-']	[(8, 7, 9, 10, 11, 4, 5, 6), (8, 7, 6, 5, 4, 11, 9)]
39	Quercetin 3'- methyl ether	COc1c(-c2ccc(O)cc2)oc2c(O)c(O)cc(O)c2c1=O	316.06	0.423	0	0	0	0	2.2553	0.0433847	0.451829	0.771755	0.582912	0.437422	0.602965	0.813995	0.6339	0.0967672	0.98609	0.584333	0.396996	0.0168664	0.157367	0.0645193	0.0297206	0.957473	0.0378504	0.456379	0.533731	0.988397	0.451088	0.088525	0.953155	0.995813	0.989311	0.424209	0.988108	0.894371	0.672132	0.999075	0.947997	<?xml version='1.0' encoding='iso-8859-1'?><svg version='1.1' baseProfile='full' xmlns='http://www.w3.org/2000/svg' xmlns:rdkit='http://www.rdkit.org/xml' xmlns:xlink='http://www.w3.org/1999/xlink' xml:space='preserve'width='200px' height='200px' viewBox='0 0 200 200'><!-- END OF HEADER --><rect style='opacity:1.0;fill:none;stroke:none' width='200.0' height='200.0' x='0.0' y='0.0'> </rect><path c…	[(13,)]	['-']	[(13, 14, 15, 16, 17, 18, 19)]	['-']	[(14, 13, 12, 20, 18, 19, 17, 15), (14, 13, 15, 16, 17, 18, 20, 12), (16, 15, 17, 18, 19, 20, 12, 13), (13,), (14, 13, 15, 16), (14, 13, 12, 20, 18, 19), (12, 13, 14, 15, 16, 17, 18, 20), (12, 13, 14, 15, 16, 17, 18, 20), (12, 13, 14, 15, 17, 18, 19, 20), (13, 15, 16, 17, 18, 19, 20, 12)]	['-']	[(14, 13, 15, 16, 17, 18, 20, 12), (14, 13, 12, 20, 18, 19, 17, 15), (8, 7, 6, 5, 4, 10, 9)]
40	Eugenol	C=CCc1ccc(O)c(OC)c1	164.08	0.693	0	0	0	1	2.32061	0.0922158	0.658695	0.27981	0.468309	0.346119	0.288087	0.929994	0.581984	0.975946	0.993395	0.822238	0.30986	0.563322	0.138185	0.136138	0.137564	0.112653	0.0531714	0.16114	0.27508	0.00185067	0.000227703	9.58e-06	0.00018143	0.00794195	0.00021034	5.01e-06	0.0461534	1.02e-06	0.00257072	0.0111376	6.5e-06	<?xml version='1.0' encoding='iso-8859-1'?><svg version='1.1' baseProfile='full' xmlns='http://www.w3.org/2000/svg' xmlns:rdkit='http://www.rdkit.org/xml' xmlns:xlink='http://www.w3.org/1999/xlink' xml:space='preserve'width='200px' height='200px' viewBox='0 0 200 200'><!-- END OF HEADER --><rect style='opacity:1.0;fill:none;stroke:none' width='200.0' height='200.0' x='0.0' y='0.0'> </rect><path c…	['-']	['-']	['-']	['-']	[(7, 6, 8, 9, 10, 11, 3, 4, 5), (11,), (5, 6, 7, 8, 9, 11, 3, 4), (6, 7, 8, 9, 10, 11, 3, 4, 5), (6, 7, 5, 4, 3, 2, 1, 0, 11, 8)]	['-']	[(7, 6, 5, 4, 3, 11, 8), (1, 0)]
41	Methyleugenol	C=CCc1ccc(OC)c(OC)c1	178.1	0.659	0	0	0	1	2.47253	0.119768	0.624924	0.384993	0.467741	0.346779	0.233509	0.880418	0.649306	0.987017	0.991408	0.814627	0.345393	0.701812	0.149717	0.214208	0.172171	0.0637378	0.0511045	0.0833921	0.194378	2.76e-05	1.45e-05	2.2e-08	6.9e-07	0.00253585	1.29e-06	7.89e-09	0.00235443	2.32e-09	9.86e-06	4.02e-05	3.08e-08	<?xml version='1.0' encoding='iso-8859-1'?><svg version='1.1' baseProfile='full' xmlns='http://www.w3.org/2000/svg' xmlns:rdkit='http://www.rdkit.org/xml' xmlns:xlink='http://www.w3.org/1999/xlink' xml:space='preserve'width='200px' height='200px' viewBox='0 0 200 200'><!-- END OF HEADER --><rect style='opacity:1.0;fill:none;stroke:none' width='200.0' height='200.0' x='0.0' y='0.0'> </rect><path c…	['-']	['-']	['-']	['-']	[(8, 7, 6, 9, 10, 11, 12, 3, 4, 5), (5, 6, 7, 9, 10, 12, 3, 4), (6, 7, 8, 5, 4, 3, 2, 1, 0, 12, 9)]	['-']	[(1, 0)]
42	Caryophyllene	C=C1CC/C=C(\C)CC[C@@H]2[C@@H]1CC2(C)C	204.19	0.501	0	1	1	0	4.38859	0.0645504	0.281656	0.394466	0.287742	0.240711	0.209181	0.739203	0.427688	0.869407	0.991367	0.442126	0.406188	0.678402	0.185372	0.419137	0.272752	0.0656096	0.0546195	0.133681	0.230481	0.0644875	0.217353	0.0647096	0.173967	0.53438	0.265702	0.0150282	0.372603	0.0706009	0.138593	0.463801	0.0342575	<?xml version='1.0' encoding='iso-8859-1'?><svg version='1.1' baseProfile='full' xmlns='http://www.w3.org/2000/svg' xmlns:rdkit='http://www.rdkit.org/xml' xmlns:xlink='http://www.w3.org/1999/xlink' xml:space='preserve'width='200px' height='200px' viewBox='0 0 200 200'><!-- END OF HEADER --><rect style='opacity:1.0;fill:none;stroke:none' width='200.0' height='200.0' x='0.0' y='0.0'> </rect><path c…	['-']	['-']	['-']	['-']	['-']	[(0, 1, 2, 3, 4, 5, 6, 7, 8, 9, 10, 11, 12, 13, 14)]	['-']
43	Caryophyllene oxide	C=C1CC[C@H]2O[C@]2(C)CC[C@@H]2[C@@H]1CC2(C)C	220.18	0.445	0	1	0	0	3.02403	0.103299	0.540967	0.278474	0.555818	0.552265	0.371923	0.814905	0.715109	0.710377	0.97126	0.621461	0.475769	0.61782	0.26903	0.416434	0.208193	0.334346	0.0700705	0.143866	0.369918	0.0211116	0.487724	0.0451671	0.7138	0.352782	0.141507	0.490449	0.580733	0.444331	0.36653	0.57673	0.759999	<?xml version='1.0' encoding='iso-8859-1'?><svg version='1.1' baseProfile='full' xmlns='http://www.w3.org/2000/svg' xmlns:rdkit='http://www.rdkit.org/xml' xmlns:xlink='http://www.w3.org/1999/xlink' xml:space='preserve'width='200px' height='200px' viewBox='0 0 200 200'><!-- END OF HEADER --><rect style='opacity:1.0;fill:none;stroke:none' width='200.0' height='200.0' x='0.0' y='0.0'> </rect><path c…	[(4, 5, 6), (4,)]	[(4, 5, 6)]	[(4, 5, 6), (4, 5, 6)]	['-']	[(4, 6, 5), (4, 3, 5, 6, 7)]	[(4, 5, 6), (4, 5, 6)]	[(5, 4, 6)]
44	?-Copaene	CC1=CC[C@H]2[C@H]3C1[C@@]2(C)CC[C@H]3C(C)C	204.19	0.559	0	1	1	0	5.24944	0.0171812	0.281703	0.215393	0.162842	0.143503	0.065183	0.809714	0.639498	0.868439	0.921452	0.44826	0.516899	0.07865	0.523865	0.654622	0.383431	0.0104634	0.0453131	0.135534	0.0722726	7.98e-05	0.00345612	0.0340763	0.411828	0.998781	0.98245	0.00865303	0.782839	0.0104794	0.203006	0.996306	0.0839416	<?xml version='1.0' encoding='iso-8859-1'?><svg version='1.1' baseProfile='full' xmlns='http://www.w3.org/2000/svg' xmlns:rdkit='http://www.rdkit.org/xml' xmlns:xlink='http://www.w3.org/1999/xlink' xml:space='preserve'width='200px' height='200px' viewBox='0 0 200 200'><!-- END OF HEADER --><rect style='opacity:1.0;fill:none;stroke:none' width='200.0' height='200.0' x='0.0' y='0.0'> </rect><path c…	['-']	['-']	['-']	['-']	['-']	[(0, 1, 2, 3, 4, 5, 6, 7, 8, 9, 10, 11, 12, 13, 14)]	['-']
45	Neointermedeol	C=C(C)[C@@H]1CC[C@@]2(C)CCC[C@](C)(O)[C@@H]2C1	222.2	0.667	0	1	0	0	3.32808	0.048788	0.198124	0.135716	0.477704	0.328765	0.50177	0.975196	0.894365	0.858448	0.984136	0.785332	0.621977	0.19476	0.230133	0.214609	0.639788	0.213879	0.0376607	0.323226	0.40366	0.00327406	0.039518	0.000368487	0.680084	0.153366	0.0868822	0.103455	0.351599	0.0854295	0.355285	0.505727	0.0827016	<?xml version='1.0' encoding='iso-8859-1'?><svg version='1.1' baseProfile='full' xmlns='http://www.w3.org/2000/svg' xmlns:rdkit='http://www.rdkit.org/xml' xmlns:xlink='http://www.w3.org/1999/xlink' xml:space='preserve'width='200px' height='200px' viewBox='0 0 200 200'><!-- END OF HEADER --><rect style='opacity:1.0;fill:none;stroke:none' width='200.0' height='200.0' x='0.0' y='0.0'> </rect><path c…	['-']	['-']	['-']	['-']	['-']	[(13, 11, 10)]	['-']
46	Epiglobulol	C[C@@H]1CC[C@@H]2[C@@H]1[C@H]1[C@@H](CC[C@]2(C)O)C1(C)C	222.2	0.665	0	1	1	0	4.39846	0.0843033	0.365467	0.101399	0.50124	0.382948	0.410138	0.758503	0.798804	0.622434	0.973117	0.685122	0.569974	0.325054	0.323316	0.3288	0.459055	0.200961	0.0569837	0.344401	0.372547	0.101013	0.456109	0.219547	0.561783	0.701143	0.623849	0.43712	0.485442	0.482154	0.527877	0.795739	0.507189	<?xml version='1.0' encoding='iso-8859-1'?><svg version='1.1' baseProfile='full' xmlns='http://www.w3.org/2000/svg' xmlns:rdkit='http://www.rdkit.org/xml' xmlns:xlink='http://www.w3.org/1999/xlink' xml:space='preserve'width='200px' height='200px' viewBox='0 0 200 200'><!-- END OF HEADER --><rect style='opacity:1.0;fill:none;stroke:none' width='200.0' height='200.0' x='0.0' y='0.0'> </rect><path c…	['-']	['-']	['-']	['-']	['-']	[(12, 10, 9)]	['-']
47	Globulol	C[C@@H]1CC[C@@H]2[C@@H]1[C@H]1[C@@H](CC[C@@]2(C)O)C1(C)C	222.2	0.665	0	1	0	0	3.75181	0.0541251	0.243044	0.0807784	0.449163	0.243499	0.244774	0.716815	0.739373	0.764915	0.982247	0.48971	0.504436	0.0978863	0.373313	0.422706	0.471412	0.0587846	0.0458929	0.145334	0.294113	0.0675424	0.414841	0.186099	0.562522	0.691144	0.629887	0.360244	0.44643	0.449433	0.469124	0.843724	0.466232	<?xml version='1.0' encoding='iso-8859-1'?><svg version='1.1' baseProfile='full' xmlns='http://www.w3.org/2000/svg' xmlns:rdkit='http://www.rdkit.org/xml' xmlns:xlink='http://www.w3.org/1999/xlink' xml:space='preserve'width='200px' height='200px' viewBox='0 0 200 200'><!-- END OF HEADER --><rect style='opacity:1.0;fill:none;stroke:none' width='200.0' height='200.0' x='0.0' y='0.0'> </rect><path c…	['-']	['-']	['-']	['-']	['-']	[(12, 10, 9)]	['-']
48	Ledene oxide-(II)	C[C@H]1CCC23OC2(C)CC[C@H]2[C@@H]([C@@H]13)C2(C)C	220.18	0.568	0	1	1	0	4.42964	0.0949963	0.357848	0.282323	0.670001	0.251512	0.164794	0.74761	0.817319	0.294121	0.95922	0.555238	0.510052	0.0874544	0.427015	0.524827	0.229131	0.0206546	0.0525138	0.137431	0.238017	0.204889	0.539534	0.114328	0.748134	0.518082	0.388024	0.764301	0.655684	0.507754	0.695695	0.869407	0.844626	<?xml version='1.0' encoding='iso-8859-1'?><svg version='1.1' baseProfile='full' xmlns='http://www.w3.org/2000/svg' xmlns:rdkit='http://www.rdkit.org/xml' xmlns:xlink='http://www.w3.org/1999/xlink' xml:space='preserve'width='200px' height='200px' viewBox='0 0 200 200'><!-- END OF HEADER --><rect style='opacity:1.0;fill:none;stroke:none' width='200.0' height='200.0' x='0.0' y='0.0'> </rect><path c…	[(4, 5, 6), (4,)]	[(4, 5, 6)]	[(4, 5, 6), (4, 5, 6)]	['-']	[(4, 6, 5), (5, 4, 3, 6, 7, 8), (4, 3, 5, 6, 7)]	[(4, 5, 6), (4, 5, 6)]	[(5, 4, 6)]
49	(–)-Spathulenol	C=C1CC[C@H]2[C@@H]([C@@H]3[C@@H]1CC[C@@]3(C)O)C2(C)C	220.18	0.62	0	1	1	0	4.13026	0.046101	0.207276	0.111426	0.410612	0.205757	0.29431	0.815242	0.732506	0.71969	0.987833	0.381169	0.549616	0.159191	0.422374	0.386914	0.405557	0.0988796	0.0484436	0.147903	0.312679	0.0496766	0.450235	0.188773	0.672806	0.774735	0.697674	0.498943	0.365876	0.302686	0.384549	0.80794	0.40953	<?xml version='1.0' encoding='iso-8859-1'?><svg version='1.1' baseProfile='full' xmlns='http://www.w3.org/2000/svg' xmlns:rdkit='http://www.rdkit.org/xml' xmlns:xlink='http://www.w3.org/1999/xlink' xml:space='preserve'width='200px' height='200px' viewBox='0 0 200 200'><!-- END OF HEADER --><rect style='opacity:1.0;fill:none;stroke:none' width='200.0' height='200.0' x='0.0' y='0.0'> </rect><path c…	['-']	['-']	['-']	['-']	['-']	[(12, 10, 9)]	['-']
50	Isoaromadendrene epoxide	CC1CCC2C1C1C(CC3OC32C)C1(C)C	220.18	0.569	0	1	1	0	4.25108	0.164217	0.680096	0.307726	0.380784	0.287993	0.577279	0.120889	0.633829	0.17535	0.794265	0.775021	0.537368	0.539775	0.538935	0.18441	0.0824469	0.00633339	0.0454501	0.136197	0.320446	0.139242	0.0497235	0.0106908	0.100326	0.355872	0.631759	0.0861598	0.575633	0.0982821	0.65999	0.29392	0.0933082	<?xml version='1.0' encoding='iso-8859-1'?><svg version='1.1' baseProfile='full' xmlns='http://www.w3.org/2000/svg' xmlns:rdkit='http://www.rdkit.org/xml' xmlns:xlink='http://www.w3.org/1999/xlink' xml:space='preserve'width='200px' height='200px' viewBox='0 0 200 200'><!-- END OF HEADER --><rect style='opacity:1.0;fill:none;stroke:none' width='200.0' height='200.0' x='0.0' y='0.0'> </rect><path c…	[(9, 10, 11), (9,)]	[(9, 10, 11)]	[(9, 10, 11), (9, 10, 11)]	['-']	[(9, 11, 10), (9, 8, 10, 11, 12)]	[(9, 10, 11), (9, 10, 11)]	[(10, 9, 11)]
51	Aromadendrene oxide-(2)	C[C@@H]1CC[C@@H]2[C@@H]1[C@H]1[C@@H](CC[C@@]23CO3)C1(C)C	220.18	0.569	0	1	1	0	4.16842	0.18403	0.522703	0.237786	0.533607	0.611437	0.563383	0.829264	0.651066	0.496266	0.952567	0.508479	0.568391	0.373962	0.342209	0.270947	0.197992	0.26954	0.0861072	0.171036	0.399048	0.0950417	0.479071	0.175347	0.764351	0.510987	0.382193	0.628192	0.654607	0.660736	0.56489	0.785311	0.771526	<?xml version='1.0' encoding='iso-8859-1'?><svg version='1.1' baseProfile='full' xmlns='http://www.w3.org/2000/svg' xmlns:rdkit='http://www.rdkit.org/xml' xmlns:xlink='http://www.w3.org/1999/xlink' xml:space='preserve'width='200px' height='200px' viewBox='0 0 200 200'><!-- END OF HEADER --><rect style='opacity:1.0;fill:none;stroke:none' width='200.0' height='200.0' x='0.0' y='0.0'> </rect><path c…	[(10, 12, 11), (10,)]	[(10, 12, 11)]	[(10, 12, 11), (10, 12, 11)]	['-']	[(10, 11, 12)]	[(10, 12, 11), (10, 12, 11)]	[(12, 11, 10)]
52	Alloaromadendrene oxide-(1)	CC1CC[C@@H]2[C@@H]1[C@@H]1[C@H](CCC23CO3)C1(C)C	220.18	0.569	0	1	0	0	3.87179	0.203625	0.5284	0.221752	0.601382	0.522232	0.496811	0.67119	0.708121	0.163929	0.683692	0.680234	0.525621	0.553084	0.398311	0.381641	0.18437	0.195525	0.0785632	0.21689	0.395113	0.0811143	0.418203	0.0903124	0.655937	0.391458	0.38458	0.466034	0.637559	0.572939	0.628607	0.591587	0.651876	<?xml version='1.0' encoding='iso-8859-1'?><svg version='1.1' baseProfile='full' xmlns='http://www.w3.org/2000/svg' xmlns:rdkit='http://www.rdkit.org/xml' xmlns:xlink='http://www.w3.org/1999/xlink' xml:space='preserve'width='200px' height='200px' viewBox='0 0 200 200'><!-- END OF HEADER --><rect style='opacity:1.0;fill:none;stroke:none' width='200.0' height='200.0' x='0.0' y='0.0'> </rect><path c…	[(10, 12, 11), (10,)]	[(10, 12, 11)]	[(10, 12, 11), (10, 12, 11)]	['-']	[(10, 11, 12)]	[(10, 12, 11), (10, 12, 11)]	[(12, 11, 10)]
53	Hexadecanoic acid (palmitic acid)	CCCCCCCCCCCCCCCC(=O)O	256.24	0.413	0	1	1	0	6.64765	0.165534	0.438681	0.187545	0.0470898	0.124449	0.178303	0.908553	0.269677	0.98317	0.997497	0.932895	0.422959	0.0296155	0.298118	0.271056	0.236295	4.88e-06	0.031604	0.112113	0.0374594	0.0111242	0.0432316	0.00132978	0.0424144	0.11044	0.0420523	0.85159	0.294016	0.000567191	0.0575401	0.0232733	0.0167378	<?xml version='1.0' encoding='iso-8859-1'?><svg version='1.1' baseProfile='full' xmlns='http://www.w3.org/2000/svg' xmlns:rdkit='http://www.rdkit.org/xml' xmlns:xlink='http://www.w3.org/1999/xlink' xml:space='preserve'width='200px' height='200px' viewBox='0 0 200 200'><!-- END OF HEADER --><rect style='opacity:1.0;fill:none;stroke:none' width='200.0' height='200.0' x='0.0' y='0.0'> </rect><path c…	['-']	['-']	['-']	['-']	['-']	['-']	['-']
54	9-Octadecenoic acid (oleic acid)	CCCCCCCCC=CCCCCCCCC(=O)O	282.26	0.291	0	1	1	0	7.00723	0.138595	0.326859	0.0100616	0.0785282	0.070996	0.128657	0.99834	0.166118	0.997637	0.998221	0.792158	0.245753	0.00670231	0.215189	0.0602557	0.317845	7.06e-07	0.0370036	0.150676	0.0504274	0.020568	0.0150479	0.00228768	0.0332681	0.225228	0.0552939	0.914406	0.483125	0.00109606	0.408206	0.067889	0.0536667	<?xml version='1.0' encoding='iso-8859-1'?><svg version='1.1' baseProfile='full' xmlns='http://www.w3.org/2000/svg' xmlns:rdkit='http://www.rdkit.org/xml' xmlns:xlink='http://www.w3.org/1999/xlink' xml:space='preserve'width='200px' height='200px' viewBox='0 0 200 200'><!-- END OF HEADER --><rect style='opacity:1.0;fill:none;stroke:none' width='200.0' height='200.0' x='0.0' y='0.0'> </rect><path c…	['-']	['-']	['-']	['-']	['-']	['-']	['-']
55	Phytol	C/C(=C\CO)CCC[C@H](C)CCC[C@H](C)CCCC(C)C	296.31	0.392	0	1	1	0	7.45998	0.201738	0.55799	0.018846	0.244843	0.0857012	0.09501	0.999273	0.474567	0.988186	0.99279	0.859153	0.797823	0.0724235	0.44861	0.282757	0.368875	6.09e-05	0.0853861	0.670931	0.100607	0.00276676	0.00391985	0.000122575	0.067915	0.144427	0.000234921	0.00319581	0.490492	0.000517187	0.058275	0.00455633	0.00575704	<?xml version='1.0' encoding='iso-8859-1'?><svg version='1.1' baseProfile='full' xmlns='http://www.w3.org/2000/svg' xmlns:rdkit='http://www.rdkit.org/xml' xmlns:xlink='http://www.w3.org/1999/xlink' xml:space='preserve'width='200px' height='200px' viewBox='0 0 200 200'><!-- END OF HEADER --><rect style='opacity:1.0;fill:none;stroke:none' width='200.0' height='200.0' x='0.0' y='0.0'> </rect><path c…	['-']	['-']	['-']	['-']	[(0,)]	['-']	['-']
56	Squalene	CC(C)=CCC/C(C)=C/CC/C(C)=C/CC/C=C(\C)CC/C=C(\C)CCC=C(C)C	410.39	0.186	0	1	1	1	11.1694	0.114636	0.64127	0.0127244	0.0107294	0.0490923	0.112465	0.998796	0.0237546	0.1184	0.948071	0.986172	0.794978	0.621053	0.391813	0.341054	0.594962	0.00520551	0.0700168	0.332051	0.0778848	0.0648281	0.000572307	0.0151411	1.65e-05	0.0147609	0.00298398	8.76e-05	0.808208	0.00776519	0.00223784	0.00671667	6.12e-05	<?xml version='1.0' encoding='iso-8859-1'?><svg version='1.1' baseProfile='full' xmlns='http://www.w3.org/2000/svg' xmlns:rdkit='http://www.rdkit.org/xml' xmlns:xlink='http://www.w3.org/1999/xlink' xml:space='preserve'width='200px' height='200px' viewBox='0 0 200 200'><!-- END OF HEADER --><rect style='opacity:1.0;fill:none;stroke:none' width='200.0' height='200.0' x='0.0' y='0.0'> </rect><path c…	['-']	['-']	['-']	['-']	['-']	[(0, 1, 2, 3, 4, 5, 6, 7, 8, 9, 10, 11, 12, 13, 14, 15, 16, 17, 18, 19, 20, 21, 22, 23, 24, 25, 26, 27, 28, 29)]	['-']
57	trans-Geranylgeraniol	CC(C)=CCC/C(C)=C/CC/C(C)=C/CC/C(C)=C/CO	290.26	0.48	0	1	1	0	6.95717	0.0576467	0.368435	0.0631694	0.0752521	0.049769	0.0776975	0.995892	0.173222	0.335262	0.981138	0.933771	0.803952	0.524482	0.376092	0.404171	0.480089	0.0200925	0.0596371	0.140515	0.0812764	0.013998	0.00159766	0.0184767	0.00025814	0.0144836	0.00167114	7.46e-05	0.878947	0.0162485	0.00499462	0.00507859	0.00134744	<?xml version='1.0' encoding='iso-8859-1'?><svg version='1.1' baseProfile='full' xmlns='http://www.w3.org/2000/svg' xmlns:rdkit='http://www.rdkit.org/xml' xmlns:xlink='http://www.w3.org/1999/xlink' xml:space='preserve'width='200px' height='200px' viewBox='0 0 200 200'><!-- END OF HEADER --><rect style='opacity:1.0;fill:none;stroke:none' width='200.0' height='200.0' x='0.0' y='0.0'> </rect><path c…	['-']	['-']	['-']	['-']	[(15,)]	['-']	['-']
58	Thunbergol	C/C1=C\CCC(C)(O)/C=C/C(C(C)C)CC/C(C)=C/CC1	290.26	0.604	0	1	1	0	4.68701	0.0662829	0.126724	0.390236	0.038087	0.0167877	0.232175	0.919828	0.188985	0.519443	0.989608	0.209595	0.731259	0.50528	0.242339	0.174207	0.504194	0.00324703	0.100065	0.0732853	0.223016	0.00116461	1.44e-05	6.68e-06	1.96e-07	0.91696	0.00177934	8.19e-07	0.00378149	2.87e-07	0.00137715	0.0340713	1.42e-06	<?xml version='1.0' encoding='iso-8859-1'?><svg version='1.1' baseProfile='full' xmlns='http://www.w3.org/2000/svg' xmlns:rdkit='http://www.rdkit.org/xml' xmlns:xlink='http://www.w3.org/1999/xlink' xml:space='preserve'width='200px' height='200px' viewBox='0 0 200 200'><!-- END OF HEADER --><rect style='opacity:1.0;fill:none;stroke:none' width='200.0' height='200.0' x='0.0' y='0.0'> </rect><path c…	['-']	['-']	['-']	['-']	['-']	[(7, 5, 4)]	['-']
[truncated: 8 more columns]
